# Supplementary material for: Role of D(−)-Lactic Acid in Prevention of Chlamydia trachomatis Infection in an In Vitro Model of HeLa Cells
Source: Pathogens. 2023 Jun 28;12(7):883. doi: 10.3390/pathogens12070883 (PMC10383594; doi:10.3390/pathogens12070883)
Supplement: Supplementary file 1 [file pathogens-12-00883-s001.zip]

Archive with 1 entries (1 files):
- pathogens-2329861-supplementary.pdf
